# Supplementary material for: Efficacy of LSVT LOUD® on Phonatory Control and Voice Quality in Patients with Primary Progressive Apraxia of Speech: Case Studies
Source: Brain Sci. 2024 Apr 24;14(5):417. doi: 10.3390/brainsci14050417 (PMC11117832; doi:10.3390/brainsci14050417)
Supplement: Supplementary file 1 [file brainsci-14-00417-s001.zip]

Archive with 1 entries (1 files):
- brainsci-2898336-supplementary.pdf
